# Supplementary material for: Facet-Dependent SERS Activity of Co3O4
Source: Int J Mol Sci. 2022 Dec 14;23(24):15930. doi: 10.3390/ijms232415930 (PMC9788474; doi:10.3390/ijms232415930)
Supplement: Supplementary file 1 [file ijms-23-15930-s001.zip]

Archive with 1 entries (1 files):
- ijms-2090231-supplementary.pdf
